# Supplementary material for: Pten Regulates Epithelial Cytodifferentiation during Prostate Development
Source: PLoS One. 2015 Jun 15;10(6):e0129470. doi: 10.1371/journal.pone.0129470 (PMC4468205; doi:10.1371/journal.pone.0129470)
Supplement: S1 Table — (XLSX) [file pone.0129470.s003.xlsx]

## Sheet: Table S1
Table S1. Primer sequences used for quantitative RTPCR
Gene	Forward Primer	Reverse Primer
Clu	TGAAGGCATTCCCGGAAGTG	CGCCGTTCATCCAGAAGTAGA
Trop2	CACTCTGACCTAGACTCCGAG	CGAAGCTCTATCTGAATGGTGG
Pbsn	GCATGTGCTAGGCGTCTCC	GTTCTCAATGGTGAGCCTTCAT
Nkx3.1	CCGGAGGACCCACCAAGTAT	CCTGGATTATGTTCACAGTCCAA
Gapdh	CCCATCACCATCTTCCAGGA	CGACATACTCAGCACCGGC
