# Supplementary material for: Pten Regulates Epithelial Cytodifferentiation during Prostate Development
Source: PLoS One. 2015 Jun 15;10(6):e0129470. doi: 10.1371/journal.pone.0129470 (PMC4468205; doi:10.1371/journal.pone.0129470)
Supplement: S2 Table — (XLSX) [file pone.0129470.s004.xlsx]

## Sheet: Table S2
Table S2. Differentially expressed genes from the Nkx:Cre; Ptenfl/fl microarray data
Gene Symbol	Ensembl Gene ID	log2 fold change	Average Expression	t	P.Value	Adjusted P value
Pbsn	ENSMUSG00000000003	3.00174	7.94584	5.74445	0.000135725	0.00322068
Pnliprp2	ENSMUSG00000025091	2.91182	8.47544	13.0239	5.69e-08	0.000100086
9530002B09Rik	ENSMUSG00000023263	2.71081	11.7517	4.48242	0.000956367	0.00943839
Pnliprp1	ENSMUSG00000042179	2.38752	9.10046	11.4489	2.11e-07	0.000138257
Tgm4	ENSMUSG00000025787	2.23022	7.94752	4.22134	0.0014724	0.0119552
Inmt	ENSMUSG00000003477	2.22423	9.42503	5.27536	0.000273156	0.00468686
Smr2	ENSMUSG00000029281	2.14687	8.4169	5.42884	0.000216539	0.00411431
Sbp	ENSMUSG00000024128	2.0624	9.41089	2.21291	0.0492577	0.116944
Dsc1	ENSMUSG00000044322	1.97199	8.64563	6.879	2.83e-05	0.00147532
Ucma	ENSMUSG00000026668	1.88383	8.07773	10.7629	3.94e-07	0.000204549
Fam55b	ENSMUSG00000032028	1.847	11.65	5.92171	0.000105043	0.00277889
2010007H06Rik	ENSMUSG00000044694	1.83249	10.8507	9.81774	9.8e-07	0.000286939
Srd5a2	ENSMUSG00000038541	1.62409	10.617	6.5582	4.34e-05	0.00175257
Pi15	ENSMUSG00000067780	1.58295	9.21561	8.11999	6.13e-06	0.000676089
Nkx3-1	ENSMUSG00000022061	1.56385	11.4283	5.60529	0.000166479	0.00360616
Sult1e1	ENSMUSG00000029272	1.50316	7.82886	5.27102	0.00027497	0.00470013
Fgf10	ENSMUSG00000021732	1.47605	9.6146	9.11472	2.03e-06	0.000395987
Stra6	ENSMUSG00000032327	1.46928	10.898	11.7691	1.6e-07	0.000138257
Nxf7	ENSMUSG00000031410	1.45923	6.35153	5.87562	0.000112234	0.00289085
Habp2	ENSMUSG00000025075	1.44152	10.2958	5.78761	0.000127463	0.00309461
Cd209f	ENSMUSG00000051906	1.42905	7.36645	5.49535	0.000196009	0.00392348
Slc30a2	ENSMUSG00000028836	1.42703	8.49274	6.33378	5.89e-05	0.00202891
Crispld1	ENSMUSG00000025776	1.42206	9.49922	6.79437	3.17e-05	0.00156702
9930013L23Rik	ENSMUSG00000052353	1.41386	9.73463	6.52668	4.52e-05	0.00178221
Stap1	ENSMUSG00000029254	1.37527	7.94203	3.66802	0.00377762	0.0208594
Adamdec1	ENSMUSG00000022057	1.37253	8.51009	17.2708	3.03e-09	5.18e-05
Gria1	ENSMUSG00000020524	1.3674	7.7125	6.50703	4.65e-05	0.00179825
Gm5615	ENSMUSG00000074448	1.36026	5.76697	5.42005	0.000219421	0.00414733
2610018G03Rik	ENSMUSG00000031112	1.31246	8.8516	16.5348	4.78e-09	5.18e-05
Col6a5	ENSMUSG00000091345	1.27643	8.84881	3.8103	0.00295507	0.0178711
Fbp1	ENSMUSG00000069805	1.26587	8.39724	3.99207	0.00216625	0.0147398
BC023105	ENSMUSG00000063388	1.25766	6.19925	2.60844	0.0245444	0.0715597
D030018L15Rik	ENSMUSG00000078925	1.24892	7.85344	3.08284	0.0105601	0.0403071
Trim29	ENSMUSG00000032013	1.24418	9.34634	3.58335	0.0043762	0.0229077
Lgr5	ENSMUSG00000020140	1.24391	10.1713	7.61413	1.12e-05	0.000916994
Cecr2	ENSMUSG00000071226	1.23983	8.73651	7.97516	7.27e-06	0.000721657
Lgr6	ENSMUSG00000042793	1.23369	8.0519	11.5198	1.99e-07	0.000138257
Phex	ENSMUSG00000057457	1.21329	7.45634	5.26439	0.000277765	0.00472348
Aldh1a1	ENSMUSG00000053279	1.2132	10.5688	6.51723	4.58e-05	0.00179825
Lgi3	ENSMUSG00000033595	1.18882	9.16886	7.39666	1.46e-05	0.00103438
Snhg12	c("ENSMUSG00000086290", "ENSMUSG00000064604")	1.1841	10.0391	6.07244	8.48e-05	0.00247852
Cxcr4	ENSMUSG00000045382	1.17093	8.98477	16.3178	5.49e-09	5.18e-05
Fstl4	ENSMUSG00000036264	1.15931	8.51295	8.12781	6.08e-06	0.000674149
Defb1	ENSMUSG00000044748	1.15631	11.2904	3.51276	0.00494954	0.0247547
Aldh2	ENSMUSG00000029455	1.15133	11.5323	8.75156	3e-06	0.000480666
Acsm3	ENSMUSG00000030935	1.13003	8.15308	9.30809	1.65e-06	0.000360238
Lgi1	ENSMUSG00000067242	1.12687	9.21529	5.80944	0.00012349	0.00303526
Hmgcs2	ENSMUSG00000027875	1.12559	9.71092	5.97927	9.67e-05	0.00267688
Mrps6	c("ENSMUSG00000039680", "ENSMUSG00000089774", "ENSMUSG00000079514")	1.12393	9.15013	10.5412	4.85e-07	0.000221431
Vdr	ENSMUSG00000022479	1.1196	9.38159	4.50061	0.000928359	0.00925192
Glb1l3	ENSMUSG00000031966	1.10951	6.31262	6.8622	2.9e-05	0.00149453
Erbb4	ENSMUSG00000062209	1.1085	8.89934	4.83622	0.000540834	0.00684336
Bmp5	ENSMUSG00000032179	1.10563	8.72781	6.9571	2.56e-05	0.0013862
Edil3	ENSMUSG00000034488	1.10531	7.20783	11.524	1.98e-07	0.000138257
Adam28	ENSMUSG00000014725	1.10411	9.41424	10.6973	4.18e-07	0.000204549
Lgi2	ENSMUSG00000039252	1.10368	9.05005	5.27749	0.000272269	0.004684
Odz2	ENSMUSG00000049336	1.09928	9.88415	5.14428	0.000333972	0.00527449
Scn2a1	ENSMUSG00000075318	1.09839	8.15453	4.98295	0.000429162	0.00603446
Ntf3	ENSMUSG00000049107	1.09777	8.39798	8.27228	5.14e-06	0.000636355
Lpl	ENSMUSG00000015568	1.09744	9.66875	11.6072	1.84e-07	0.000138257
Kcnip1	ENSMUSG00000053519	1.09442	8.39705	5.73903	0.0001368	0.00323266
Slc35f1	ENSMUSG00000038602	1.09335	8.10539	5.9419	0.00010205	0.00274586
Hs3st3a1	ENSMUSG00000047759	1.08387	7.20366	8.53048	3.84e-06	0.000525307
Chrdl1	ENSMUSG00000031283	1.08225	10.4674	4.56882	0.00083076	0.00866238
Ntng1	ENSMUSG00000059857	1.08018	7.76304	7.02587	2.34e-05	0.00131226
Arhgap20	ENSMUSG00000053199	1.0794	9.16571	10.6972	4.18e-07	0.000204549
Cntn6	ENSMUSG00000030092	1.07522	6.27185	5.10938	0.000352481	0.00540819
Efcab1	ENSMUSG00000068617	1.07465	7.89796	7.61686	1.12e-05	0.000916773
Bmpr1b	ENSMUSG00000052430	1.06761	9.10785	4.99439	0.000421546	0.00599281
Snhg12	c("ENSMUSG00000086290", "ENSMUSG00000065097")	1.06642	11.6405	6.18025	7.28e-05	0.00227947
Klf12	ENSMUSG00000072294	1.06228	8.75323	5.58842	0.000170683	0.00364432
Efemp1	ENSMUSG00000020467	1.0616	11.4151	7.14372	2.01e-05	0.00120579
Lhfpl1	ENSMUSG00000041700	1.06009	8.28976	6.48783	4.77e-05	0.00180676
2310003L06Rik	ENSMUSG00000007457	1.05633	5.80235	7.07086	2.21e-05	0.00127704
Tbx5	ENSMUSG00000018263	1.05215	8.73709	4.58953	0.000803312	0.00850214
Sphkap	ENSMUSG00000026163	1.04936	7.22119	5.9996	9.4e-05	0.00263132
Gm106	ENSMUSG00000032719	1.04917	10.0469	9.2527	1.75e-06	0.000376016
Scn2a1	ENSMUSG00000075318	1.04896	6.99116	5.38656	0.000230771	0.0042679
Spink3	ENSMUSG00000024503	1.04774	6.82468	3.26874	0.00759892	0.0325123
Gm5887	ENSMUSG00000072662	1.04747	8.51856	13.0159	5.73e-08	0.000100086
Tgfbr3	ENSMUSG00000029287	1.04725	10.9367	13.7657	3.22e-08	9.65e-05
Cck	ENSMUSG00000032532	1.04659	7.45354	6.0223	9.1e-05	0.00258098
Ceacam10	ENSMUSG00000054169	1.04528	7.8808	6.99431	2.44e-05	0.00134412
Enpp2	ENSMUSG00000022425	1.04068	9.39932	5.35064	0.000243642	0.00442478
Fam132a	ENSMUSG00000023571	1.03499	9.72892	8.09276	6.33e-06	0.000679368
RP23-352J18.2.1	c("ENSMUSG00000093506", "ENSMUSG00000061013")	1.03406	9.44134	6.58893	4.16e-05	0.00172995
Clps	ENSMUSG00000024225	1.0234	8.71423	8.7411	3.04e-06	0.000480792
Clstn2	ENSMUSG00000032452	1.02018	8.96157	6.30758	6.1e-05	0.00207107
Cyp2j9	ENSMUSG00000015224	1.01371	8.12784	9.49837	1.36e-06	0.000315019
Hhip	ENSMUSG00000064325	1.01147	10.3537	3.301	0.00717847	0.0313097
Ms4a4d	ENSMUSG00000024678	1.00983	7.7739	3.66904	0.00377093	0.0208343
Tmem54	ENSMUSG00000028786	-1.00616	9.82429	-9.60758	1.21e-06	0.000304068
Oasl2	ENSMUSG00000029561	-1.00877	9.16919	-1.69547	0.118416	0.22057
Usp18	ENSMUSG00000030107	-1.00942	8.90883	-1.57653	0.143552	0.253743
Capn8	ENSMUSG00000038599	-1.01178	7.35405	-8.43988	4.25e-06	0.00055568
Tspan8	ENSMUSG00000034127	-1.01191	10.2743	-6.60264	4.08e-05	0.00171777
B3gnt3	ENSMUSG00000031803	-1.02082	8.70914	-4.62947	0.000753041	0.00816529
Me1	ENSMUSG00000032418	-1.02331	10.2639	-8.53353	3.82e-06	0.000525307
Pmepa1	ENSMUSG00000038400	-1.02354	10.4562	-5.19053	0.00031102	0.00506445
Dapl1	ENSMUSG00000026989	-1.02442	11.9624	-6.27203	6.41e-05	0.00213565
Il1rn	ENSMUSG00000026981	-1.02493	8.04525	-3.00948	0.0120296	0.0439787
Ugt8a	ENSMUSG00000032854	-1.02824	6.87677	-7.33629	1.58e-05	0.00107508
Gm8055	ENSMUSG00000075241	-1.03118	9.37188	-13.2277	4.85e-08	0.000100086
Tlcd2	c("ENSMUSG00000085148", "ENSMUSG00000038217", "ENSMUSG00000065529")	-1.03394	8.22757	-10.3082	6.05e-07	0.000248489
Tnf	ENSMUSG00000024401	-1.03416	7.66755	-7.74038	9.61e-06	0.000853196
Apobr	ENSMUSG00000042759	-1.0349	8.17397	-5.71946	0.000140766	0.0032644
Clip4	ENSMUSG00000024059	-1.036	9.49963	-4.06217	0.00192374	0.0138299
Aim2	ENSMUSG00000037860	-1.03997	8.16343	-6.12494	7.87e-05	0.00237975
O3far1	ENSMUSG00000054200	-1.0407	6.79133	-3.27382	0.00753104	0.0323495
Car13	ENSMUSG00000027555	-1.0519	11.152	-5.30368	0.000261629	0.00459277
Tacstd2	ENSMUSG00000051397	-1.06786	10.707	-4.58194	0.000813267	0.0085688
Sectm1a	ENSMUSG00000025165	-1.07056	8.35185	-3.04557	0.0112825	0.0421223
Oas2	ENSMUSG00000032690	-1.07263	7.69265	-2.55126	0.0271644	0.0766811
Fdft1	ENSMUSG00000021273	-1.07956	11.5705	-12.2819	1.04e-07	0.000133579
2210407C18Rik	ENSMUSG00000037145	-1.0882	6.60113	-4.17263	0.0015974	0.0124713
Spp1	ENSMUSG00000029304	-1.08848	7.32598	-2.81114	0.0171183	0.0557693
Sgk1	ENSMUSG00000019970	-1.09073	10.5177	-7.68579	1.03e-05	0.000881471
Ankrd22	ENSMUSG00000024774	-1.09712	8.20587	-7.42465	1.41e-05	0.00101221
Rabggtb	c("ENSMUSG00000038975", "ENSMUSG00000065738")	-1.0977	10.1395	-4.98017	0.000431031	0.00605174
Bdh1	ENSMUSG00000046598	-1.10549	9.3809	-6.97985	2.48e-05	0.0013621
Smgc	c("ENSMUSG00000047295", "ENSMUSG00000044021")	-1.10857	8.9627	-2.34381	0.039177	0.0992668
Mgat4a	ENSMUSG00000026110	-1.11373	9.46919	-5.57379	0.000174423	0.00366936
Nedd9	ENSMUSG00000021365	-1.12786	9.90402	-6.75728	3.32e-05	0.00159161
Lcn2	ENSMUSG00000026822	-1.13349	10.5961	-4.24609	0.00141284	0.0116944
Tfcp2l1	ENSMUSG00000026380	-1.13839	11.9816	-6.21519	6.94e-05	0.00224157
Srgap1	ENSMUSG00000020121	-1.13998	9.20805	-6.44085	5.08e-05	0.00186192
Gm5068	ENSMUSG00000066457	-1.1425	8.08629	-9.95997	8.51e-07	0.000273903
Snap25	ENSMUSG00000027273	-1.14575	8.49741	-2.48334	0.0306347	0.0835634
Klk1b27	ENSMUSG00000063177	-1.14769	6.91349	-8.43354	4.28e-06	0.00055568
Ankrd11	c("ENSMUSG00000035569", "ENSMUSG00000065915")	-1.15032	8.23395	-4.54188	0.000867952	0.00887146
Tesc	ENSMUSG00000029359	-1.16272	9.88856	-11.6963	1.7e-07	0.000138257
Lpcat4	ENSMUSG00000027134	-1.16432	11.1482	-12.8094	6.75e-08	0.000106237
Slc44a4	ENSMUSG00000007034	-1.16814	10.8431	-13.5776	3.71e-08	9.65e-05
Cyp51	ENSMUSG00000001467	-1.16897	9.93841	-10.7734	3.9e-07	0.000204549
Muc20	ENSMUSG00000035638	-1.17017	7.61761	-4.10839	0.00177944	0.0132746
Myof	ENSMUSG00000048612	-1.1778	10.2612	-4.82998	0.000546213	0.00687205
Pstpip2	ENSMUSG00000025429	-1.1917	8.44028	-8.4305	4.3e-06	0.00055568
Elf3	ENSMUSG00000003051	-1.19179	10.3207	-4.43764	0.00102918	0.00978591
Slc16a12	ENSMUSG00000009378	-1.20418	9.083	-7.23146	1.8e-05	0.00112748
Krt4	ENSMUSG00000059668	-1.20532	11.5107	-8.43672	4.27e-06	0.00055568
Gm11545	ENSMUSG00000075611	-1.20724	7.19308	-4.02117	0.00206191	0.0143779
2510049J12Rik	ENSMUSG00000068011	-1.20863	7.4039	-9.21306	1.83e-06	0.000387463
Sc4mol	ENSMUSG00000031604	-1.21116	10.4589	-8.45546	4.18e-06	0.000555448
Insig1	ENSMUSG00000045294	-1.21446	10.5008	-7.92789	7.68e-06	0.000740443
Gm8174	ENSMUSG00000052482	-1.22706	8.65591	-8.0104	6.97e-06	0.000713324
Tmem45b	ENSMUSG00000041737	-1.23954	8.93741	-3.01297	0.0119551	0.0437686
BC025446	ENSMUSG00000047728	-1.24123	6.46448	-5.82846	0.000120137	0.00299051
Cd200r2	ENSMUSG00000090176	-1.25785	7.31724	-2.04062	0.0663487	0.145304
Naip5	ENSMUSG00000071203	-1.26356	11.2127	-7.59936	1.14e-05	0.000917076
mt-Tv	ENSMUSG00000064338	-1.30563	10.6645	-10.2593	6.35e-07	0.000248489
Klk1b9	ENSMUSG00000059042	-1.30744	6.91812	-11.0211	3.1e-07	0.000186273
Gpr155	ENSMUSG00000041762	-1.30765	10.9515	-11.8074	1.55e-07	0.000138257
Adcy8	ENSMUSG00000022376	-1.3109	7.95498	-5.72153	0.00014034	0.0032644
Naip6	ENSMUSG00000078942	-1.31423	10.7756	-4.89108	0.000495858	0.00656196
Tlcd2	c("ENSMUSG00000085148", "ENSMUSG00000038217")	-1.3348	9.17124	-5.44368	0.000211769	0.00405992
Ctgf	ENSMUSG00000019997	-1.3369	10.2505	-7.63146	1.1e-05	0.00090852
Ly6a	ENSMUSG00000075602	-1.3394	12.0853	-5.79926	0.000125326	0.00306109
Cxcl5	ENSMUSG00000029371	-1.34639	6.18381	-3.54947	0.00464231	0.0237845
Epsti1	ENSMUSG00000022014	-1.34951	8.11268	-7.23068	1.8e-05	0.00112748
Ern2	ENSMUSG00000030866	-1.35881	8.56634	-10.1944	6.76e-07	0.000251934
Ckmt1	ENSMUSG00000000308	-1.37386	9.36232	-7.55613	1.2e-05	0.000929995
Gipc2	ENSMUSG00000039131	-1.37752	8.61647	-13.4501	4.09e-08	9.65e-05
Slc40a1	ENSMUSG00000025993	-1.37936	11.9535	-9.75886	1.04e-06	0.000288934
5430419D17Rik	ENSMUSG00000006204	-1.38555	9.62411	-2.93215	0.0138024	0.0481652
Vill	ENSMUSG00000038775	-1.38771	9.57313	-5.86272	0.000114339	0.00291327
Arg1	ENSMUSG00000019987	-1.40841	8.16246	-4.9216	0.00047256	0.0063771
Tnip3	ENSMUSG00000044162	-1.42675	6.75977	-3.27976	0.00745257	0.0321378
Naip2	ENSMUSG00000078945	-1.44798	8.81964	-7.46601	1.34e-05	0.000988595
Cyp2b10	ENSMUSG00000030483	-1.46775	10.4203	-9.13212	1.99e-06	0.000395987
Clec2e	ENSMUSG00000030155	-1.4698	7.75515	-1.07012	0.307762	0.441435
Krt7	ENSMUSG00000023039	-1.48167	11.0235	-7.19807	1.88e-05	0.00115459
Tmprss2	ENSMUSG00000000385	-1.49468	11.6661	-11.7765	1.59e-07	0.000138257
Car12	ENSMUSG00000032373	-1.51915	9.79187	-4.69222	0.000680637	0.00772925
Slc39a4	ENSMUSG00000063354	-1.55677	9.61607	-7.26294	1.73e-05	0.00111196
Scnn1a	ENSMUSG00000030340	-1.58194	9.80566	-9.52531	1.32e-06	0.000311509
Ddit4	ENSMUSG00000020108	-1.58507	10.397	-12.6885	7.44e-08	0.000107047
Pik3r3	ENSMUSG00000028698	-1.63679	10.8794	-14.3291	2.13e-08	9.65e-05
Pglyrp1	ENSMUSG00000030413	-1.65478	11.6249	-10.4447	5.31e-07	0.000235095
Bglap-rs1	ENSMUSG00000074489	-1.66739	8.1072	-5.83856	0.000118396	0.00297385
mt-Tt	ENSMUSG00000064371	-1.67329	6.09362	-7.25567	1.75e-05	0.00111713
Cxcl15	ENSMUSG00000029375	-1.67771	11.4185	-6.18225	7.26e-05	0.00227947
Anxa1	ENSMUSG00000024659	-1.68196	11.7143	-10.6674	4.3e-07	0.000204549
Clu	ENSMUSG00000022037	-1.71503	10.7754	-3.79072	0.00305627	0.0182318
Tnfsf10	ENSMUSG00000039304	-1.77349	9.07445	-5.07272	0.000373095	0.00558179
Serpinb11	ENSMUSG00000026327	-1.78952	10.0819	-5.28058	0.00027099	0.00467365
Kcne3	ENSMUSG00000035165	-1.79771	7.67741	-6.32943	5.92e-05	0.00203148
Sult1c2	ENSMUSG00000023122	-1.80365	7.80309	-8.14633	5.95e-06	0.000671175
Clmn	ENSMUSG00000021097	-1.82298	8.97586	-14.5124	1.86e-08	9.65e-05
Tmprss4	ENSMUSG00000032091	-1.82801	9.15108	-13.6892	3.41e-08	9.65e-05
Ifit1	ENSMUSG00000034459	-1.87014	8.77608	-2.77815	0.0181532	0.0580775
Wfdc2	ENSMUSG00000017723	-1.90472	11.9593	-8.09855	6.29e-06	0.000679368
Padi4	ENSMUSG00000025330	-1.91721	7.84028	-5.20108	0.000306022	0.00501766
Klk1b8	ENSMUSG00000063089	-1.9356	6.73692	-12.5407	8.38e-08	0.000113117
Klk1b11	ENSMUSG00000044485	-2.07855	8.59221	-7.37204	1.51e-05	0.00105867
Lrg1	ENSMUSG00000037095	-2.19176	8.5888	-5.61418	0.000164307	0.00357551
Gpx2	ENSMUSG00000042808	-2.25434	10.2441	-13.8505	3.02e-08	9.65e-05
Muc19	c("ENSMUSG00000044021", "ENSMUSG00000075464")	-2.25779	11.3765	-7.68695	1.03e-05	0.000881471
Muc19	ENSMUSG00000044021	-2.27831	9.9649	-7.4877	1.31e-05	0.000972579
Gsdmc2	ENSMUSG00000056293	-2.28466	11.181	-10.2211	6.59e-07	0.000248768
Olfm4	ENSMUSG00000022026	-2.46171	7.66722	-4.14508	0.00167297	0.0128213
Hsd11b2	ENSMUSG00000031891	-2.52904	10.6374	-10.691	4.21e-07	0.000204549
Sprr2a3	ENSMUSG00000074445	-2.62881	10.5775	-6.69995	3.59e-05	0.00163117
Nupr1	ENSMUSG00000030717	-2.73001	11.8776	-7.93462	7.62e-06	0.000740443
Gsdmc4	ENSMUSG00000055748	-2.81466	8.60651	-9.90071	9.02e-07	0.000280342
Psca	ENSMUSG00000022598	-2.82629	9.50656	-10.0376	7.88e-07	0.000262639
Sprr1a	ENSMUSG00000050359	-2.93098	9.89549	-6.65295	3.82e-05	0.00168364
Reg3g	ENSMUSG00000030017	-4.28035	8.35045	-8.16753	5.8e-06	0.000671175
Expi	ENSMUSG00000000983	-4.3706	9.01264	-10.3672	5.72e-07	0.000245502
