# Supplementary material for: Pten Regulates Epithelial Cytodifferentiation during Prostate Development
Source: PLoS One. 2015 Jun 15;10(6):e0129470. doi: 10.1371/journal.pone.0129470 (PMC4468205; doi:10.1371/journal.pone.0129470)
Supplement: S3 Table — (XLSX) [file pone.0129470.s005.xlsx]

## Sheet: Table S3
Table S3. AR-responsive genes from Mulholland et al 2011
AR ACTIVATED GENES		47
Acta1	Apof	Azgp1	Bpgm	Cd52	Cdo1
Crabp1	Creld2	Crisp1	Dnajb11	Dnase1l2	Fam3b
Fcgbp	Fkbp11	Fkbp5	Gars	Gnmt	Hsp90b1
Hspa5	LOC100046232 /// Nfil3	Man1a	Manf	Mcoln2	Mme
Msmb	Mt1	Mt2	Mthfd2	Nans	Nkx3-1
Papss2	Pbsn	Pdia4	Pdia6	Pgap2	Psat1
Rabepk	Rcn1	Semg1	Serpine2	Skp1a	Slc22a1
Ssr3	Svs4	Svs5	Tmem97	Tst
AR REPRESSED GENES		101
Ablim1	Abpa	Adipoq	Adssl1	Ahnak	Ahr
Alox12	Ankrd43	Anpep	Anxa8	Apbb1ip	Apod
Arhgef3	AW112010	Bcl2a1a /// Bcl2a1b /// Bcl2a1c /// Bcl2a1d	Bhlhe40	C1qtnf3	Cadps
Car2	Car3	Car8	Casp4	Ccl21a /// Ccl21b /// Ccl21c	Ccl5
Cd59a	Cd72	Cd74	Cdkn1c	Ces3	Cfd
Cfh /// LOC100048018	Ch25h	Clca1	Cldn5	Clip4	Cmbl
Cpe /// LOC677374	Ctss	Cxadr	Cxcl5	Cyp4v3	Cytip
Dbp	Dhrs3	Ets2	F3	Gadd45b	Gbp2
Gm10883 /// Gm1420 /// Gm7202 /// Igk /// Igk-C /// Igk-V28 /// LOC100047628	Gstt1	H19	H2-Aa	H2-Ab1	H2-Eb1
Idh1	Ifit3	Igfbp3	Igfbp6	Igj	Il13ra1
Inhbb /// LOC100046802	Inmt	Lgals3	LOC100044115 /// Rin2	LOC640441 /// Thbs1	Lst1
Lum	Ly86	Lyz2	Marcks	Mdfic	Mgst1
Mup5	Myh4	Myl3	Myom1	Ndrg1	Nr1d2
Osmr	Per2	Pla2g7	Pnliprp1	Pygm	Rtn1
Ryr1	Slc22a23	Snap25	Sncg	Sparcl1	Spsb1
Tacstd2	Tcf21	Tgif1	Tmem45a	Tyrobp	Uchl1
Vps41	Zfand5	Zfp36l1	Zfp62	Zmym6
Genes differentially expressed in Mulholland et al 2011 and Nkx:Cre; Ptenfl/fl microarray data
Pbsn
Nkx3-1
Tacstd2
Inmt
Snap25
Cxcl5
Pnliprp1
Clip4
