# Supplementary material for: Pten Regulates Epithelial Cytodifferentiation during Prostate Development
Source: PLoS One. 2015 Jun 15;10(6):e0129470. doi: 10.1371/journal.pone.0129470 (PMC4468205; doi:10.1371/journal.pone.0129470)
Supplement: S5 Table — (XLSX) [file pone.0129470.s007.xlsx]

## Sheet: Table S5
Table S5. Differentially expressed genes in Pten mutant prostate analysed using the DAVID bioinformatics functional annotation tool
GO Biological Process
Category	Term	Count	%	PValue	Genes	List Total	Pop Hits	Pop Total	Fold Enrichment	Bonferroni	Benjamini	FDR
GOTERM_BP_FAT	GO:0006694~steroid biosynthetic process	7	3.57143	4.93626e-05	CYP51, HMGCS2, INSIG1, SRD5A2, BMPR1B, SC4MOL, FDFT1	127	71	13588	10.5485	0.0460956	0.0460956	0.0775159
GOTERM_BP_FAT	GO:0008202~steroid metabolic process	9	4.59184	0.000125547	CYP51, HMGCS2, INSIG1, HSD11B2, SRD5A2, SULT1E1, BMPR1B, SC4MOL, FDFT1	127	161	13588	5.98093	0.113106	0.0582497	0.197041
GOTERM_BP_FAT	GO:0016126~sterol biosynthetic process	5	2.55102	0.000160263	CYP51, HMGCS2, INSIG1, SC4MOL, FDFT1	127	30	13588	17.832	0.142063	0.0497923	0.251463
GOTERM_BP_FAT	GO:0008610~lipid biosynthetic process	11	5.61224	0.000318731	ACSM3, ALDH1A1, CYP51, HMGCS2, UGT8A, INSIG1, SRD5A2, BMPR1B, LPCAT4, SC4MOL, FDFT1	127	285	13588	4.12952	0.262696	0.0733587	0.499524
GOTERM_BP_FAT	GO:0006695~cholesterol biosynthetic process	4	2.04082	0.00120391	CYP51, HMGCS2, INSIG1, FDFT1	127	23	13588	18.6073	0.683879	0.205725	1.87458
GOTERM_BP_FAT	GO:0034754~cellular hormone metabolic process	5	2.55102	0.00135291	ALDH1A1, HSD11B2, SRD5A2, SULT1E1, BMPR1B	127	52	13588	10.2877	0.725899	0.194031	2.10428
GOTERM_BP_FAT	GO:0060664~epithelial cell proliferation involved in salivary gland morphogenesis	3	1.53061	0.00173775	TNF, FGF10, NKX3-1	127	7	13588	45.8538	0.81038	0.211429	2.69523
GOTERM_BP_FAT	GO:0008219~cell death	13	6.63265	0.00262631	SGK1, TNF, SCN2A1, CLU, PGLYRP1, DDIT4, NAIP6, DAPL1, TNFSF10, NAIP2, 2610018G03RIK, NAIP5, ERN2	127	507	13588	2.74339	0.919061	0.269669	4.04695
GOTERM_BP_FAT	GO:0016265~death	13	6.63265	0.00317651	SGK1, TNF, SCN2A1, CLU, PGLYRP1, DDIT4, NAIP6, DAPL1, TNFSF10, NAIP2, 2610018G03RIK, NAIP5, ERN2	127	519	13588	2.67996	0.95224	0.286771	4.87511
GOTERM_BP_FAT	GO:0060429~epithelium development	9	4.59184	0.00373882	ALDH1A1, VDR, ELF3, SPRR1A, SPRR2A3, TBX5, FGF10, NKX3-1, KRT4	127	271	13588	3.55324	0.972152	0.300998	5.71457
GOTERM_BP_FAT	GO:0006915~apoptosis	12	6.12245	0.00396238	NAIP6, DAPL1, SGK1, TNFSF10, TNF, 2610018G03RIK, NAIP2, NAIP5, SCN2A1, PGLYRP1, ERN2, DDIT4	127	465	13588	2.76109	0.97753	0.291816	6.04639
GOTERM_BP_FAT	GO:0012501~programmed cell death	12	6.12245	0.00450125	NAIP6, DAPL1, SGK1, TNFSF10, TNF, 2610018G03RIK, NAIP2, NAIP5, SCN2A1, PGLYRP1, ERN2, DDIT4	127	473	13588	2.71439	0.986605	0.301911	6.84171
GOTERM_BP_FAT	GO:0060348~bone development	6	3.06122	0.00481047	CHRDL1, CTGF, ANKRD11, INSIG1, BMP5, SPP1	127	118	13588	5.44028	0.990047	0.298552	7.29524
GOTERM_BP_FAT	GO:0008285~negative regulation of cell proliferation	8	4.08163	0.00485397	TESC, TNF, NUPR1, TBX5, TGFBR3, FGF10, NKX3-1, KRT4	127	224	13588	3.82115	0.990455	0.282702	7.35887
GOTERM_BP_FAT	GO:0016125~sterol metabolic process	5	2.55102	0.00566303	CYP51, HMGCS2, INSIG1, SC4MOL, FDFT1	127	77	13588	6.94754	0.995614	0.303683	8.53501
GOTERM_BP_FAT	GO:0010817~regulation of hormone levels	6	3.06122	0.00676207	ALDH1A1, IL1RN, HSD11B2, SRD5A2, SULT1E1, BMPR1B	127	128	13588	5.01526	0.998476	0.333294	10.1103
GOTERM_BP_FAT	GO:0022612~gland morphogenesis	5	2.55102	0.00768465	VDR, TNF, ELF3, FGF10, NKX3-1	127	84	13588	6.36858	0.999373	0.35197	11.413
GOTERM_BP_FAT	GO:0016042~lipid catabolic process	6	3.06122	0.00816814	LPL, CLPS, PNLIPRP1, PNLIPRP2, ENPP2, SRD5A2	127	134	13588	4.79069	0.999607	0.353124	12.0886
GOTERM_BP_FAT	GO:0042445~hormone metabolic process	5	2.55102	0.00975489	ALDH1A1, HSD11B2, SRD5A2, SULT1E1, BMPR1B	127	90	13588	5.94401	0.999915	0.389352	14.2722
GOTERM_BP_FAT	GO:0006955~immune response	11	5.61224	0.0122212	TNFSF10, TNF, CXCL5, ENPP2, OASL2, CXCL15, IL1RN, PGLYRP1, OAS2, DEFB1, GM106	127	471	13588	2.49875	0.999992	0.444436	17.5655
GOTERM_BP_FAT	GO:0007167~enzyme linked receptor protein signaling pathway	8	4.08163	0.0136303	STAP1, ERBB4, CTGF, MUC20, TGFBR3, FGF10, BMPR1B, PIK3R3	127	273	13588	3.1353	0.999998	0.464615	19.3935
GOTERM_BP_FAT	GO:0051094~positive regulation of developmental process	7	3.57143	0.0146974	VDR, LPL, TESC, TNF, NTF3, TBX5, CLU	127	214	13588	3.49974	0.999999	0.474501	20.7526
GOTERM_BP_FAT	GO:0001501~skeletal system development	8	4.08163	0.0168875	VDR, CHRDL1, CTGF, ANKRD11, INSIG1, BMPR1B, BMP5, SPP1	127	285	13588	3.00329	1	0.507335	23.475
GOTERM_BP_FAT	GO:0008299~isoprenoid biosynthetic process	3	1.53061	0.0174567	ALDH1A1, HMGCS2, FDFT1	127	22	13588	14.5898	1	0.50416	24.1681
GOTERM_BP_FAT	GO:0006954~inflammatory response	7	3.57143	0.0183669	TNF, NUPR1, CXCL5, ELF3, CXCL15, REG3G, BMPR1B	127	225	13588	3.32864	1	0.507804	25.2641
GOTERM_BP_FAT	GO:0009725~response to hormone stimulus	6	3.06122	0.0187297	ME1, SGK1, HMGCS2, SPRR2A3, SRD5A2, PIK3R3	127	165	13588	3.89062	1	0.501029	25.6968
GOTERM_BP_FAT	GO:0050678~regulation of epithelial cell proliferation	4	2.04082	0.0206473	TGFBR3, FGF10, NKX3-1, KRT4	127	63	13588	6.79315	1	0.522274	27.9453
GOTERM_BP_FAT	GO:0006928~cell motion	9	4.59184	0.0209353	TNF, CCK, NTF3, CXCR4, CTGF, CXCL15, FGF10, BMPR1B, SRGAP1	127	367	13588	2.62379	1	0.514404	28.2775
GOTERM_BP_FAT	GO:0055114~oxidation reduction	13	6.63265	0.0220867	ME1, CYP51, GM8055, CYP2J9, CYP2B10, FDFT1, SC4MOL, ALDH1A1, GPX2, ALDH2, HSD11B2, GM8174, SRD5A2, BDH1	127	672	13588	2.06979	1	0.521099	29.5912
GOTERM_BP_FAT	GO:0006952~defense response	10	5.10204	0.0235446	PNLIPRP2, TNF, NUPR1, CXCL5, ELF3, CXCL15, PGLYRP1, REG3G, BMPR1B, DEFB1	127	448	13588	2.38822	1	0.531989	31.2221
GOTERM_BP_FAT	GO:0050673~epithelial cell proliferation	3	1.53061	0.0239771	TNF, FGF10, NKX3-1	127	26	13588	12.3452	1	0.526892	31.6991
GOTERM_BP_FAT	GO:0007586~digestion	3	1.53061	0.0239771	VDR, CLPS, PNLIPRP2	127	26	13588	12.3452	1	0.526892	31.6991
GOTERM_BP_FAT	GO:0048812~neuron projection morphogenesis	6	3.06122	0.0239796	CCK, NTF3, CXCR4, CLU, NTNG1, BMPR1B	127	176	13588	3.64746	1	0.515733	31.7018
GOTERM_BP_FAT	GO:0016477~cell migration	7	3.57143	0.0243206	TNF, CCK, CXCR4, CTGF, CXCL15, FGF10, SRGAP1	127	240	13588	3.1206	1	0.509961	32.0758
GOTERM_BP_FAT	GO:0007435~salivary gland morphogenesis	3	1.53061	0.0257405	TNF, FGF10, NKX3-1	127	27	13588	11.888	1	0.519649	33.612
GOTERM_BP_FAT	GO:0050680~negative regulation of epithelial cell proliferation	3	1.53061	0.0257405	TGFBR3, NKX3-1, KRT4	127	27	13588	11.888	1	0.519649	33.612
GOTERM_BP_FAT	GO:0008203~cholesterol metabolic process	4	2.04082	0.0271704	CYP51, HMGCS2, INSIG1, FDFT1	127	70	13588	6.11384	1	0.528769	35.1263
GOTERM_BP_FAT	GO:0030855~epithelial cell differentiation	5	2.55102	0.0274997	ELF3, SPRR1A, SPRR2A3, FGF10, KRT4	127	123	13588	4.34927	1	0.523125	35.4704
GOTERM_BP_FAT	GO:0043065~positive regulation of apoptosis	7	3.57143	0.0279718	ALDH1A1, VDR, TNF, NUPR1, TBX5, MUC20, ERN2	127	248	13588	3.01994	1	0.51955	35.9607
GOTERM_BP_FAT	GO:0009719~response to endogenous stimulus	6	3.06122	0.0283411	ME1, SGK1, HMGCS2, SPRR2A3, SRD5A2, PIK3R3	127	184	13588	3.48887	1	0.514852	36.3419
GOTERM_BP_FAT	GO:0043068~positive regulation of programmed cell death	7	3.57143	0.0289383	ALDH1A1, VDR, TNF, NUPR1, TBX5, MUC20, ERN2	127	250	13588	2.99578	1	0.513163	36.9537
GOTERM_BP_FAT	GO:0010942~positive regulation of cell death	7	3.57143	0.0299266	ALDH1A1, VDR, TNF, NUPR1, TBX5, MUC20, ERN2	127	252	13588	2.972	1	0.51624	37.9542
GOTERM_BP_FAT	GO:0042981~regulation of apoptosis	11	5.61224	0.0328464	ALDH1A1, VDR, TNF, NUPR1, 2610018G03RIK, NTF3, TBX5, MUC20, CLU, ERN2, SPP1	127	553	13588	2.12823	1	0.541017	40.8239
GOTERM_BP_FAT	GO:0007169~transmembrane receptor protein tyrosine kinase signaling pathway	6	3.06122	0.0331772	STAP1, ERBB4, CTGF, MUC20, FGF10, PIK3R3	127	192	13588	3.3435	1	0.536054	41.141
GOTERM_BP_FAT	GO:0007431~salivary gland development	3	1.53061	0.0332938	TNF, FGF10, NKX3-1	127	31	13588	10.3541	1	0.528959	41.2524
GOTERM_BP_FAT	GO:0043067~regulation of programmed cell death	11	5.61224	0.035339	ALDH1A1, VDR, TNF, NUPR1, 2610018G03RIK, NTF3, TBX5, MUC20, CLU, ERN2, SPP1	127	560	13588	2.10163	1	0.54238	43.1748
GOTERM_BP_FAT	GO:0035295~tube development	7	3.57143	0.0363235	VDR, CXCR4, CTGF, TBX5, FGF10, NKX3-1, HHIP	127	264	13588	2.83691	1	0.544353	44.079
GOTERM_BP_FAT	GO:0010941~regulation of cell death	11	5.61224	0.0364469	ALDH1A1, VDR, TNF, NUPR1, 2610018G03RIK, NTF3, TBX5, MUC20, CLU, ERN2, SPP1	127	563	13588	2.09043	1	0.537732	44.1914
GOTERM_BP_FAT	GO:0006883~cellular sodium ion homeostasis	2	1.02041	0.0365828	SGK1, TESC	127	4	13588	53.4961	1	0.531426	44.3149
GOTERM_BP_FAT	GO:0060443~mammary gland morphogenesis	3	1.53061	0.0373557	VDR, ELF3, FGF10	127	33	13588	9.72656	1	0.531516	45.0126
GOTERM_BP_FAT	GO:0048858~cell projection morphogenesis	6	3.06122	0.0399074	CCK, NTF3, CXCR4, CLU, NTNG1, BMPR1B	127	202	13588	3.17798	1	0.548222	47.2581
GOTERM_BP_FAT	GO:0031214~biomineral formation	3	1.53061	0.0415969	BGLAP-RS1, PHEX, SPP1	127	35	13588	9.17075	1	0.556185	48.6974
GOTERM_BP_FAT	GO:0009611~response to wounding	8	4.08163	0.0427096	ARG1, TNF, NUPR1, CXCL5, ELF3, CXCL15, REG3G, BMPR1B	127	347	13588	2.46668	1	0.558773	49.6251
GOTERM_BP_FAT	GO:0008210~estrogen metabolic process	2	1.02041	0.0455191	SULT1E1, BMPR1B	127	5	13588	42.7969	1	0.575352	51.8981
GOTERM_BP_FAT	GO:0055078~sodium ion homeostasis	2	1.02041	0.0455191	SGK1, TESC	127	5	13588	42.7969	1	0.575352	51.8981
GOTERM_BP_FAT	GO:0032990~cell part morphogenesis	6	3.06122	0.0474141	CCK, NTF3, CXCR4, CLU, NTNG1, BMPR1B	127	212	13588	3.02808	1	0.583631	53.3767
GOTERM_BP_FAT	GO:0048870~cell motility	7	3.57143	0.0488231	TNF, CCK, CXCR4, CTGF, CXCL15, FGF10, SRGAP1	127	284	13588	2.63713	1	0.587766	54.4483
GOTERM_BP_FAT	GO:0007389~pattern specification process	7	3.57143	0.0488231	CXCR4, TBX5, FGF10, NKX3-1, HHIP, BMPR1B, BMP5	127	284	13588	2.63713	1	0.587766	54.4483
GOTERM_BP_FAT	GO:0051674~localization of cell	7	3.57143	0.0488231	TNF, CCK, CXCR4, CTGF, CXCL15, FGF10, SRGAP1	127	284	13588	2.63713	1	0.587766	54.4483
GOTERM_BP_FAT	GO:0031175~neuron projection development	6	3.06122	0.0522952	CCK, NTF3, CXCR4, CLU, NTNG1, BMPR1B	127	218	13588	2.94474	1	0.60687	56.9914
GOTERM_BP_FAT	GO:0035272~exocrine system development	3	1.53061	0.0553181	TNF, FGF10, NKX3-1	127	41	13588	7.82869	1	0.621479	59.0966
GOTERM_BP_FAT	GO:0048754~branching morphogenesis of a tube	4	2.04082	0.0553574	VDR, CXCR4, FGF10, NKX3-1	127	93	13588	4.60181	1	0.615241	59.1234
GOTERM_BP_FAT	GO:0043434~response to peptide hormone stimulus	4	2.04082	0.0582791	SGK1, HMGCS2, SRD5A2, PIK3R3	127	95	13588	4.50493	1	0.628323	61.0649
GOTERM_BP_FAT	GO:0030099~myeloid cell differentiation	4	2.04082	0.0597669	TESC, TNF, STAP1, TGFBR3	127	96	13588	4.45801	1	0.631596	62.02
GOTERM_BP_FAT	GO:0042127~regulation of cell proliferation	10	5.10204	0.0625407	TESC, TNF, NUPR1, TBX5, CLU, ANXA1, TGFBR3, FGF10, NKX3-1, KRT4	127	538	13588	1.9887	1	0.642638	63.7425
GOTERM_BP_FAT	GO:0007409~axonogenesis	5	2.55102	0.0650681	CCK, NTF3, CXCR4, NTNG1, BMPR1B	127	163	13588	3.28197	1	0.651614	65.248
GOTERM_BP_FAT	GO:0006917~induction of apoptosis	5	2.55102	0.0698111	TNF, NUPR1, TBX5, MUC20, ERN2	127	167	13588	3.20336	1	0.672367	67.9165
GOTERM_BP_FAT	GO:0012502~induction of programmed cell death	5	2.55102	0.0698111	TNF, NUPR1, TBX5, MUC20, ERN2	127	167	13588	3.20336	1	0.672367	67.9165
GOTERM_BP_FAT	GO:0048729~tissue morphogenesis	6	3.06122	0.0706155	ALDH1A1, VDR, TBX5, TGFBR3, FGF10, NKX3-1	127	238	13588	2.69728	1	0.670862	68.3496
GOTERM_BP_FAT	GO:0007616~long-term memory	2	1.02041	0.0718375	GRIA1, ADCY8	127	8	13588	26.748	1	0.671615	68.9971
GOTERM_BP_FAT	GO:0001503~ossification	4	2.04082	0.0756032	CHRDL1, CTGF, BMP5, SPP1	127	106	13588	4.03744	1	0.685329	70.9151
GOTERM_BP_FAT	GO:0006720~isoprenoid metabolic process	3	1.53061	0.075669	ALDH1A1, HMGCS2, FDFT1	127	49	13588	6.55054	1	0.680098	70.9476
GOTERM_BP_FAT	GO:0002009~morphogenesis of an epithelium	5	2.55102	0.0772508	ALDH1A1, VDR, TBX5, FGF10, NKX3-1	127	173	13588	3.09226	1	0.682466	71.7189
GOTERM_BP_FAT	GO:0045597~positive regulation of cell differentiation	5	2.55102	0.0798162	LPL, TESC, NTF3, TBX5, CLU	127	175	13588	3.05692	1	0.689459	72.9291
GOTERM_BP_FAT	GO:0008283~cell proliferation	6	3.06122	0.0798809	TNF, CXCR4, TGFBR3, FGF10, NKX3-1, HHIP	127	247	13588	2.599	1	0.684459	72.959
GOTERM_BP_FAT	GO:0060693~regulation of branching involved in salivary gland morphogenesis	2	1.02041	0.0804493	TNF, FGF10	127	9	13588	23.776	1	0.681912	73.2202
GOTERM_BP_FAT	GO:0006935~chemotaxis	4	2.04082	0.0806817	CXCL5, ENPP2, CXCL15, FGF10	127	109	13588	3.92632	1	0.677837	73.3263
GOTERM_BP_FAT	GO:0042330~taxis	4	2.04082	0.0806817	CXCL5, ENPP2, CXCL15, FGF10	127	109	13588	3.92632	1	0.677837	73.3263
GOTERM_BP_FAT	GO:0040012~regulation of locomotion	4	2.04082	0.0824069	CXCR4, TBX5, TGFBR3, FGF10	127	110	13588	3.89062	1	0.68079	74.1019
GOTERM_BP_FAT	GO:0007610~behavior	8	4.08163	0.0827312	CCK, CXCL5, GRIA1, ADCY8, ENPP2, CXCL15, FGF10, TGM4	127	405	13588	2.11342	1	0.677255	74.2453
GOTERM_BP_FAT	GO:0030324~lung development	4	2.04082	0.084148	CTGF, TBX5, FGF10, HHIP	127	111	13588	3.85557	1	0.678764	74.8632
GOTERM_BP_FAT	GO:0030323~respiratory tube development	4	2.04082	0.0876773	CTGF, TBX5, FGF10, HHIP	127	113	13588	3.78733	1	0.689525	76.3425
GOTERM_BP_FAT	GO:0051145~smooth muscle cell differentiation	2	1.02041	0.0889819	NTF3, FGF10	127	10	13588	21.3984	1	0.690335	76.8684
GOTERM_BP_FAT	GO:0048667~cell morphogenesis involved in neuron differentiation	5	2.55102	0.0891248	CCK, NTF3, CXCR4, NTNG1, BMPR1B	127	182	13588	2.93934	1	0.686196	76.9253
GOTERM_BP_FAT	GO:0006873~cellular ion homeostasis	6	3.06122	0.0955247	VDR, SGK1, TESC, NTF3, UGT8A, SLC39A4	127	261	13588	2.45959	1	0.707867	79.3447
GOTERM_BP_FAT	GO:0003006~reproductive developmental process	6	3.06122	0.0990677	VDR, TESC, CXCR4, NKX3-1, SRD5A2, BMPR1B	127	264	13588	2.43164	1	0.717045	80.5797
